# Supplementary material for: Genome-Wide Characterization of the Expansin Gene Family in Eggplant (Solanum melongena L.) Reveals Its Roles in Fruit Development and Heat Stress Response
Source: Plants (Basel). 2026 Mar 24;15(7):995. doi: 10.3390/plants15070995 (PMC13074421; doi:10.3390/plants15070995)
Supplement: Supplementary file 1 [file plants-15-00995-s001.zip]

Archive with 1 entries (1 files):
- plants-4154412-supplementary.xlsx
